# Supplementary material for: Mitochondrial-Targeted Triphenylphosphonium–Hydroxycamptothecin Conjugate and Its Nano-Formulations for Breast Cancer Therapy: In Vitro and In Vivo Investigation
Source: Pharmaceutics. 2023 Jan 24;15(2):388. doi: 10.3390/pharmaceutics15020388 (PMC9961676; doi:10.3390/pharmaceutics15020388)
Supplement: Supplementary file 1 [file pharmaceutics-15-00388-s001.zip]

Archive with 1 entries (1 files):
- pharmaceutics-2141630-supplementary.pdf
